# Supplementary material for: Novakomyces olei sp. nov., the First Member of a Novel Taphrinomycotina Lineage
Source: Microorganisms. 2021 Feb 2;9(2):301. doi: 10.3390/microorganisms9020301 (PMC7912804; doi:10.3390/microorganisms9020301)
Supplement: Supplementary file 1 [file microorganisms-09-00301-s001.zip]

Archive with 3 entries (3 files):
- Novakomyces_olei_Suppl_Tables.xlsx
- Novakomyces_olei_Supplementary Figure 1.jpg
- Novakomyces_olei_Supplementary Figure 2.jpg
