# Supplementary material for: Novakomyces olei sp. nov., the First Member of a Novel Taphrinomycotina Lineage
Source: Microorganisms. 2021 Feb 2;9(2):301. doi: 10.3390/microorganisms9020301 (PMC7912804; doi:10.3390/microorganisms9020301)
Supplement: Supplementary file 1 [file microorganisms-09-00301-s001.zip › Novakomyces_olei_Suppl_Tables.xlsx]

## Sheet: Table S1
Subphylum	Class	Order	Family	Species name	Strain	Assembly	Source	BUSCO Complete	BUSCO Duplicated	BUSCO Fragmented	BUSCO Missing
Taphrinomycotina	Novakomycetes cl. nov.	Novakomycetales ord. nov.	Novakomycetaceae fam. nov.	Novakomyces olei gen. nov., sp. nov.	NCAIM Y.02187	JADEYG000000000	GenBank	1063	2	75	177
	Neolectomyces	Neolectales	Neolectaceae	Neolecta irregularis	DAH-3	GCA_001929475.1	GenBank	454.99	2.63	257.74	599.64
	Pneumocystidomycetes	Pneumocystidales	Pneumocystidaceae	Pneumocystis carinii	B80	GCA_001477545.1	GenBank	1074.36	1.315	65.75	173.58
				Pneumocystis jirovecii	RU7	GCA_001477535.1	GenBank	723	3	65	524
				Pneumocystis murina	B123	GCA_000349005.2	GenBank	899	0	42	374
	Schizosaccharomycete	Schizosaccharomycetales	Schizosaccharomycetaceae	Schizosaccharomyces cryophilus	OY26	GCF_000004155.1	GenBank	1174.3	26.3	26.3	88.105
				Schizosaccharomyces japonicus	yFS275	GCA_000149845.2	GenBank	1145.37	23.67	47.34	98.625
				Schizosaccharomyces octosporus	yFS286	GCA_000150505.2	GenBank	1159.83	13.15	43.395	98.625
				Schizosaccharomyces pombe	972h-	GCF_000002945.1	GenBank	1187.44	15.78	27.615	84.16
	Taphrinomycetes	Taphrinales	Protomycetaceae	Protomyces lactucaedebilis	12-1054	GCA_002105105.1	GenBank	1182.18	0	44.71	88.105
				Protomyces gravidus	NRRL Y-17093	GCA_003717255.1	GenBank	1134	1	126	54
				Protomyces inouyei	NRRL YB-4354	GCA_003717155.1	GenBank	1135	2	120	58
				Protomyces inundatus	NRRL Y-6349	GCA_003717165.1	GenBank	1165	2	98	50
				Protomyces macrosporus	NRRL Y-12879	GCA_003717175.1	GenBank	1155	1	109	50
				Protomyces pachydermus	NRRL YB-4355	GCA_003717275.1	GenBank	1134	3	122	56
				Protomyces sp. C29	C29	GCA_003568695.1	GenBank	1150	2	111	52
	Taphrinomycetes	Taphrinales	Taphrinaceae	Taphrina deformans	JCM 22205	GCA_005281575.1	GenBank	1212.43	2.63	36.82	63.12
				Taphrina betulina	UCD315	GCA_008802775.1	GenBank	1157	3	97	58
				Taphrina communis	CBS 352.35	GCA_005281525.1	GenBank	1180	1	75	59
				Taphrina confusa	CBS 375.39	GCA_005281535.1	GenBank	1159	1	85	70
				Taphrina flavorubra	JCM 22207	GCA_000836175.1	GenBank	1184	3	68	60
				Taphrina populina	JCM 22190	GCA_000836195.1	GenBank	1113	2	109	91
				Taphrina pruni	CBS 358.35	GCA_005281585.1	GenBank	1184	1	74	56
				Taphrina sp. SM11	SM11	GCA_004000165.1	GenBank	1150	1	95	69
				Taphrina wiesneri	JCM 22204	GCA_000836135.1	GenBank	1149	7	96	63
				Saitoella complicata	NRRL Y-17804	GCA_001661265.1	GenBank	1224	19	26	46
Pezizomycotina	Sordariomycetes	Sordariales	Sordariaceae	Neurospora crassa	OR74A	GCA_000786625.1	GenBank	1304.48	1.315	2.63	6.575
	Eurotiomycetes	Eurotiales	Aspergillaceae	Aspergillus nidulans	FGSC A4	GCA_011074995.1	GenBank	1292.64	2.63	6.575	13.15
	Pezizomycetes	Pezizales	Tuberaceae	Tuber melanosporum	Mel28	GCA_000151645.1	GenBank	1246.62	14.465	17.095	36.82
Ustilaginomycotina	Ustilaginomycete	Ustilaginales	Ustilaginaceae	Ustilago maydis	521	GCA_001599495.1	GenBank	994.14	3.945	89.42	227.495
Agaricomycotina	Tremellomycetes	Tremellales	Cryptococcaceae	Cryptococcus neoformans var. grubii	H99	GCA_002216725.1	GenBank	848.175	2.63	106.515	357.68
Saccharomycotina	Saccharomycetes	Saccharomycetales	Saccharomycetaceae	Saccharomyces cerevisiae	S288C	GCA_003086655.1	GenBank	1238.73	44.71	6.575	24.985
			Lipomycetaceae	Lipomyces starkeyi	NRRL Y-11557	GCA_001661325.1	GenBank	1196.65	6.575	43.395	68.38
			Pichiaceae	Ogataea parapolymorpha	DL-1	GCA_000187245.2	GenBank	1184.82	2.63	24.985	102.57

## Sheet: Table S2
Species	Genome size (Mb)	GC content (%)	Protein coding genes	Ubiquinone*
Novakomyces olei	14.34	43.8	3779	Q-10
Schizosaccharomyces pombe	12.81	36	5132	Q-10
Pneumocystis carinii	7.66	27.8	3646	Q-7, Q-8, Q-9, Q-10
Taphrina deformans	13.34	49.6	4663	Q-10
Protomyces lactucaedebilis	12.92	51.2	6725	Q-10
Neolecta irregularis	14.18	44.2	5579	Unknown
Saitoella complicata	14.13	52.6	7071	Q-10
*Data from Kurtzman [20]

## Sheet: Table S3
GO-Slim Biological Process	Genes of Schizosaccharomyces pombe (5112)	Missing genes in Novakomyces olei (1667)	Percent genes in GO*	p-value	False discovery rate (FDR)	List of missing genes in Novakomyces olei [systematic ID (gene name)] in GO category
Unclassified (UNCLASSIFIED)	2848	1155	-	-		-
heterocycle metabolic process (GO:0046483)	819	206	25.1526	0.000664	0.0149	SPBC428.18 (cdt1); SPAC1D4.10 (trz1); SPAC23C4.11 (atp18); SPBC2A9.12 (orc6); SPAC16A10.02 (sub1); SPBC646.14c (orc5); SPBC336.09c (rrn7); SPCC4B3.08 (lsg1); SPAC1A6.01c (SPAC1A6.01c); SPAC14C4.06c (nab2); SPBC725.17c (rrn11); SPBC25H2.10c (tan1); SPBC28F2.07 (sfr1); SPBC336.07 (sfc3); SPAC3F10.06c (rit1); SPAC19B12.12c (yip11); SPAC323.08 (rmp1); SPAC6F6.17 (rif1); SPBC336.05c (hen1); SPBC29A3.1…
→ → metabolic process (GO:0008152)	1594	314	19.7	8.36e-22	2.09e-18	SPCC1259.05c (cox9); SPAC12G12.08 (mrpl6); SPCC4G3.11 (nur1); SPAC1B3.18c (mrps18); SPCC1753.01c (ssb2); SPAC644.05c (dut1); SPBC409.15 (tsr2); SPAC12G12.11c (miy1); SPCC285.09c (cgs2); SPAP27G11.04c (tad3); SPAC14C4.06c (nab2); SPBC342.06c (rtt109); SPBC19C7.07c (sen34); SPCC548.05c (dbl5); SPCC1827.04 (vms1); SPBPB8B6.05c (SPBPB8B6.05c); SPAC323.08 (rmp1); SPBP8B7.23 (rnf10); SPCC550.05 (nse1);…
→ → cellular process (GO:0009987)	1967	425	21.6	8.85e-21	1.99e-18	SPAC3H5.04 (aar2); SPAC12B10.07 (acp1); SPBC1289.10c (adn2); SPCC1494.10 (adn3); SPCC4G3.19 (alp16); SPBC11C11.04c (alp1); SPCC965.08c (alr1); SPBC359.02 (alr2); SPBC28E12.01c (apc13); SPAC959.09c (apc5); SPBC725.14 (arg6); SPAC25H1.03 (atg101); SPAC7D4.04 (atg11); SPAC1783.06c (atg12); SPAC4F10.07c (atg13); SPAC25A8.02 (atg14); SPAC10F6.11c (atg17); SPBC31E1.01c (atg2); SPBC4B4.10c (atg5); SPBC2…
cellular aromatic compound metabolic process (GO:0006725)	820	205	25	0.000495	0.0126	SPAC31F12.01 (zds1); SPBC2D10.13 (est1); SPAC323.08 (rmp1); SPBP8B7.23 (rnf10); SPCC550.05 (nse1); SPBC21H7.05 (sfc6); SPBP4H10.21c (sld5); SPAC1420.01c SPAC688.06c (slx4); SPBC25D12.02c (dnt1); SPCC4B3.07 (nro1); SPBC336.09c (rrn7); SPBC336.07 (sfc3); SPBC3B9.21 (dcp1); SPBC1711.02 (mat3); SPBC18E5.11c (edc3); SPAC22E12.08 (rrn10); SPAC458.07 (tfa1); SPAC1071.02 (mms19); SPBC29A3.14c (trt1); SPA…
organic cyclic compound metabolic process (GO:1901360)	837	207	24.7312	0.000256	0.00719	SPCC1259.05c (cox9); SPCC4G3.11 (nur1); SPAC1B3.18c (mrps18); SPBC16A3.19 (eaf7); SPCC1753.01c (ssb2); SPAC644.05c (dut1); SPBC409.15 (tsr2); SPCC285.09c (cgs2); SPAP27G11.04c (tad3); SPAC14C4.06c (nab2); SPBC342.06c (rtt109); SPCC14G10.02 (urb1); SPAPB17E12.07c (sen2); SPBC19C7.07c (sen34); SPAC31F12.01 (zds1); SPBC2D10.13 (est1); SPAC323.08 (rmp1); SPBP8B7.23 (rnf10); SPCC550.05 (nse1); SPBC21H…
→ catabolic process (GO:0009056)	1539	304	19.8	9.35e-21	0.0196	SPBC1289.10c (adn2); SPAC3G6.02 (rpn15); SPBC30D10.04 (swi3); SPBC1604.19c (trs8501); SPAC25A8.02 (atg14); SPAC18G6.11c (rrn3); SPBC418.02 (SPBC418.02); SPCC965.08c (alr1); SPAC1952.07 (rad1); SPCC4G3.07c (phf1); SPBP23A10.13 (orc4); SPCC1259.05c (cox9); SPAC12G12.08 (mrpl6); SPCC4G3.11 (nur1); SPAC1B3.18c (mrps18); SPCC1753.01c (ssb2); SPAC644.05c (dut1); SPBC409.15 (tsr2); SPAC12G12.11c (miy1);…
regulation of gene expression (GO:0010468)	277	81	23.03	2.08e-20	7.55e-19	SPBC32F12.15 (tfb5); SPBC1703.02 (rsc9); SPAC20G4.08 (pdc1); SPBC1711.02 (mat3); SPCC736.07c (uri1); SPCC132.01c (mtr1); SPCC1450.05c (rox3); SPAC1D4.01 (tls1); SPBC1652.01 (stb3); SPCC1494.10 (adn3); SPAC1399.05c (toe1); SPAC23C11.15 (pst2); SPBC1778.02 (rap1); SPBC23E6.04c (utp10); SPBC725.11c; SPBC336.05c (hen1); SPCC4G3.07c (phf1); SPBP35G2.06c (nup131); SPBC21D10.09c (rkr1); SPBC25D12.02c (d…
regulation of biosynthetic process (GO:0009889)	226	72	18.79	7.26e-20	2.12e-18	SPBC30D10.04 (swi3); SPBC32F12.15 (tfb5); SPBC1703.02 (rsc9); SPBC1711.02 (mat3); SPCC736.07c (uri1); SPCC132.01c (mtr1); SPCC1450.05c (rox3); SPBC1652.01 (stb3); SPCC1494.10 (adn3); SPAC1399.05c (toe1); SPAC23C11.15 (pst2); SPBC1778.02 (rap1); SPBC23E6.04c (utp10); SPBC725.11c (SPBC725.11c); SPCC4G3.07c (phf1); SPBP35G2.06c (nup131); SPBC21D10.09c (rkr1); SPBC25D12.02c (dnt1); SPBC18H10.17c (SPB…
→ cellular process (GO:0009987)	1967	425	21.6	8.85e-21	1.99e-18	SPAC3H5.04 (aar2); SPAC12B10.07 (acp1); SPBC1289.10c (adn2); SPCC1494.10 (adn3); SPCC4G3.19 (alp16); SPBC11C11.04c (alp1); SPCC965.08c (alr1); SPBC359.02 (alr2); SPBC28E12.01c (apc13); SPAC959.09c (apc5); SPBC725.14 (arg6); SPAC25H1.03 (atg101); SPAC7D4.04 (atg11); SPAC1783.06c (atg12); SPAC4F10.07c (atg13); SPAC25A8.02 (atg14); SPAC10F6.11c (atg17); SPBC31E1.01c (atg2); SPBC4B4.10c (atg5); SPBC2…
ribosome biogenesis (GO:0042254)	172	29	16.8605	0.000776	0.0171	SPAC1B3.18c (mrps18); SPBC409.15 (tsr2); SPCC14G10.02 (urb1); SPAC323.08 (rmp1); SPAC3F10.17 (ltv1); SPAC2G11.02 (urb2); SPAC6B12.19 (rsa3); SPCC613.07 (bcd1); SPAC18B11.06 (lcp5); SPCC550.15c (rei1); SPAC4F10.19c (hit1); SPBC1703.03c (syo2); SPAC167.03c (snu66); SPBC776.08c (utp22); SPBC23E6.04c (utp10); SPACUNK4.11c (SPACUNK4.11c); SPBC4.02c (SPBC4.02c); SPBC4F6.08c (mrpl39); SPBC776.17 (rrp7);…
carbohydrate derivative metabolic process (GO:1901135)	122	18	14.7541	0.000949	0.0194	SPCC1259.05c (cox9); SPAC644.05c (dut1); SPAPB17E12.08 (eos1); SPCC338.15 (wbp1); SPBP4H10.08 (qcr10); SPBC16C6.08c (qcr6); SPAC23C4.11 (atp18); SPAC167.09 (pga1); SPAC24C9.16c (cox8); SPAC25H1.10c (atp19); SPAC1F12.08 (cab4); SPCC553.06 (swp1); SPAC4G8.06c (trm12); SPBC29A3.10c (atp14); SPCC1919.02 (pbn1); SPBC1677.02 (dpm3); SPAC27F1.07 (ost1)
→ organic substance biosynthetic process (GO:1901576)	736	141	19.1576	4.54e-10	3.06e-08	SPCC1259.05c (cox9); SPAC12G12.08 (mrpl6); SPAC1B3.18c (mrps18); SPBC16A3.19 (eaf7); SPCC1753.01c (ssb2); SPAC644.05c (dut1); SPCC285.09c (cgs2); SPBC342.06c (rtt109); SPBPB2B2.09c (pan5); SPAC31F12.01 (zds1); SPBC2D10.13 (est1); SPBP8B7.23 (rnf10); SPBC21H7.05 (sfc6); SPBC543.08 (SPBC543.08); SPAC1420.01c (SPAC1420.01c); SPBC25D12.02c (dnt1); SPCC4B3.07 (nro1); SPBC336.09c (rrn7); SPAPB17E12.08 …
organophosphate biosynthetic process (GO:0090407)	113	16	14.1593	0.00118	0.0218	SPCC1259.05c (cox9); SPAC644.05c (dut1); SPBC543.08 (SPBC543.08); SPCC4B3.10c (ipk1); SPBP4H10.08 (qcr10); SPBC16C6.08c (qcr6); SPAC23C4.11 (atp18); SPAC167.09 (pga1); SPAC24C9.16c (cox8); SPAC25H1.10c (atp19); SPAC1F12.08 (cab4); SPBC29A3.10c (atp14); SPCC1919.02 (pbn1); SPBC1677.02 (dpm3); SPAC694.03 (SPAC694.03); SPMIT.09 (atp8)
→→phosphorus metabolic process (GO:0006793)	275	32	11.6364	5.27e-10	3.38e-08	SPCC1259.05c (cox9); SPAC644.05c (dut1); SPCC285.09c (cgs2); SPAC4F10.07c (atg13); SPBC543.08 (SPBC543.08); SPAC2F3.11 (SPAC2F3.11); SPCC4B3.10c (ipk1); SPBC32F12.15 (tfb5); SPBP4H10.08 (qcr10); SPCP1E11.02 (SPCP1E11.02); SPBC16C6.08c (qcr6); SPAC23C4.11 (atp18); SPAC167.09 (pga1); SPACUNK4.15 (SPACUNK4.15); SPAC24C9.16c (cox8)
intracellular signal transduction (GO:0035556)	95	12	12.6316	0.000896	0.0188	SPAC22F3.13 (tsc1); SPCC285.09c (cgs2); SPBC25D12.02c (dnt1); SPAC22F8.11 (plc1); SPBC691.02c (drp1); SPCC622.13c (tti1); SPAC6B12.03c (bit2); SPBC6B1.09c (nbs1); SPBC1778.05c (lam2); SPAC23C4.03 (hrk1); SPAC13G6.15c (SPAC13G6.15c); SPBC24C6.08c (bhd1)
* Only GO categories with missing genes present in > 10 % of S. pombe genes are shown
→ parental GO term
						2.08e-20
